# Supplementary material for: Quantification of Giant Unilamellar Vesicle Fusion Products by High-Throughput Image Analysis
Source: Int J Mol Sci. 2023 May 4;24(9):8241. doi: 10.3390/ijms24098241 (PMC10179211; doi:10.3390/ijms24098241)
Supplement: Supplementary file 1 [file ijms-24-08241-s001.zip]

Archive with 1 entries (1 files):
- ijms-2345597-supplementary.pdf
